# Supplementary material for: Candidemia: An Update on Epidemiology, Risk Factors, Diagnosis, Susceptibility, and Treatment
Source: Pathogens. 2025 Aug 14;14(8):806. doi: 10.3390/pathogens14080806 (PMC12389578; doi:10.3390/pathogens14080806)
Supplement: Supplementary file 1 [file pathogens-14-00806-s001.zip]

Archive with 1 entries (1 files):
- pathogens-3781097-supplementary.pdf
